# Supplementary material for: Marijuana Use Is Associated with Behavioral Approach and Depressive Symptoms in Adolescents and Emerging Adults
Source: PLoS One. 2016 Nov 11;11(11):e0166005. doi: 10.1371/journal.pone.0166005 (PMC5106002; doi:10.1371/journal.pone.0166005)
Supplement: S1 Data — (XLSX) [file pone.0166005.s001.xlsx]

## Sheet: Sheet1
SID	BDI	BDI_transformed	PastYrMJ	LifetimeMJ	PastYrAlc	WRAT	Age	Gender	Education	Ethnicity	Race	Group	BISRewardTransform	STAIState	ApathyRaw	ApathyT	EDRaw	EDT	DisinRaw	DisinT	Drive	Fun	Reward	BAS	BIS
1033	0	0	1	15	118	108	18	2	12	5	2	0	0.85	28	19	38	29	45	24	40	8	7	7	22	11
1012	6	1.79	0	15	13	95	20	1	13	5	2	0	1.04	35	32	60	42	67	32	55	9	4	11	24	23
1025	4	1.39	0	10	39	103	23	1	14	5	2	0		36	31	58	36	58	38	64	9	6
1013	3	1.1	2	9	92	106	23	2	17	5	2	0	0.7	31	22	46	26	44	29	56	6	4	5	15	17
1060	4	1.39	0	5	81	82	23	2	16	5	2	0	0.95	51	22	46	27	46	22	43	9		9		14
1017	1	0	0	3	250	99	25	1	18	5	2	0	0.85	26	23	44	24	39	22	40	5	7	7	19	13
1051	0	0	0	2	320	106	20	2	14	5	2	0	1	34	29	60	40	65	33	63	8	10	10	28	15
1055	1	0	0	2	3	89	20	2	13	4	2	0	0.95	26	52	106	51	81	42	80	8	9	9	26	16
1015	2	0.69	0	2	185	99	24	2	16	5	2	0	0.78	22	17	36	20	36	23	45	8	9	6	23	11
1030	2	0.69	1	2	27	106	20	2	15	5	2	0	0.9	38	37	76	33	55	29	56	8	9	8	25	23
1028	0	0	0	1	130	94	25	2	13	4	2	0	0.85	37	24	50	32	53	27	52	6	10	7	23	18
1029	1	0	0	1	18	115	22	1	15	4	2	0	0.9	21	24	46	27	44	31	53	8	9	8	25	18
1119	9	2.2	1	1	11	108	19	2	13	4	2	0	0.78	20	25	52	34	56	38	72	6	4	6	16	15
1063	11	2.4	0	1	131	101	23	1	12	4	3	0	1.18	41	46	87	54	86	51	84	11	12	15	38	15
1045	0	0	0	0	93	120	23	1	16	4	2	0	1.15	20	28	53	32	52	33	56	14	15	14	43	12
1021	0	0	0	0	43	94	19	2	14	5	2	0	0.7	20	28	58	31	52	24	47	9	9	5	23	14
1040	0	0	0	0	87	102	18	1	12	5	2	0	0.7	20	17	25	29	40	27	44	7	4	5	16	21
1024	1	0	0	0	40	95	22	1	15	2	2	0	0.7	20	29	55	28	45	24	43	8	9	5	22	21
1038	1	0	0	0	20	112	20	1	13	5	2	0	0.85	36	34	63	43	69	41	69	5	4	7	16	24
1007	1	0	0	0	65	93	25	2	12	4	2	0	0.95	21	24	46	23	39	18	29	13	11	9	33	16
1034	2	0.69	0	0	459	101	20	2	13	5	2	0	0.85	28	23	48	29	49	30	58	11	7	7	25	16
1035	2	0.69	0	0	41	101	21	1	14	5	2	0	0.7	23	29	55	46	73	32	55	4	5	5	14	17
1022	2	0.69	0	0	4	90	20	2	14	4	2	0	0.7	20	20	42	22	39	17	34	6	9	5	20	16
1047	2	0.69	0	0	16	106	20	1	13	5	2	0	0.78	23	19	37	23	38	27	47	11	6	6	23	21
1048	2	0.69	0	0	53	108	18	2	13	5	2	0	0.95	20	26	54	25	43	15	31	12	11	9	32	20
1049	2	0.69	0	0	108	108	20	1	14	5		0	1.04	23	28	53	32	52	33	56	11	9	11	31	14
1128	3	1.1	0	0	1	89	19	2	13	4	2	0	0.95		25	52	31	52	30	58	5	9	9	23	17
1016	3	1.1	0	0	101	81	24	2	14	4	2	0	0.78	31	24	50	39	63	24	47	9	8	6	23	18
1005	4	1.39	0	0	0	90	24	1	13	4	2	0	0.7	29	21	41	40	64	27	47	9	7	5	21	15
1026	5	1.61	0	0	12	101	22	1	16	6	2	0	0.95	22	25	48	24	39	28	49	8	8	9	25
1039	5	1.61	0	0	41	120	21	2	15	5	2	0	0.7	25	34	70	43	69	33	63	8	6	5	19	14
1032	5	1.61	0	0	31	100	19	2	13	5	2	0	0.85	25	26	54	28	47	26	51	11	8	7	26	16
1006	6	1.79	0	0	52	95	22	2	15	6	2	0	0.7	22	20	42	24	42	28	54	4	4	5	13	16
1120	7	1.95	0	0	19	117	19	1	12	5	2	0	0.85	30	25	42	35	51	30	49	9	9	7	25	13
1004	7	1.95	0	0	7	97	20	2	11	5	2	0	0.7	23	16	33	23	39	17	28	8	7	5	20	18
1011	7	1.95	0	0	8	90	24	2	14	5	2	0	0.7	25	19	40	24	42	15	31	9	4	5	18	13
1014	7	1.95	0	0	1	94	19	2	13	4	2	0	1.04	24	22	46	17	31	19	38	14	11	11	36	14
1042	7	1.95	0	0	40	120	22	1	15	5	2	0	1	27	42	77	40	64	33	56	9	7	10	26	18
1018	9	2.2	0	0	43	85	21	1	13	4	2	0	0.7	30	30	56	26	42	18	33	4	9	5	18	21
1046	10	2.3	0	0	61	106	24	1	18	5	2	0	1.08	35	27	51	33	53	30	52	7	8	12	27	18
1002	14	2.64	0	0	0	96	19	1	13	5	2	0	0.85	35	32	60	38	61	28	49	9	4	7	20	17
1008	41	3.71	0	0	0	78	18	2	11	4	2	0	1.26	49	43	76	47	63	32	54	10	13	18	41	17
1095	0	0	566	573	140	108	22	1	16	2	3	1	0.78	26	28	53	51	81	35	60	10	5	6	21	16
1084	3	1.1	3895	17821	29	81	19	1	11	5	2	1	1.08	22	26	44	36	53	24	39	12	8	12	32	22
1079	11	2.4	1466	10591	154	93	25	1	11	5	2	1	0.78	34	26	44	25	33	30	49	5	7	6	18	18
1066	7	1.95	992	5236	2	92	20	2	12	5	2	1	0.7	44	40	71	48	64	32	54	8	7	5	20	18
1071	4	1.39	1459	3191	65	97	25	1	16	5	2	1	0.85	31	31	58	47	75	37	63	7	4	7	18	14
1104	11	2.4	1558	2777	815	101	20	1	14	5	2	1	0.78	27	28	53	34	55	33	56	9	4	6	19	17
1108	1	0	310	2512	1724	97	20	2	13	5	2	1	0.85	21	15	32	29	49	29	56	8	8	7	23	14
1076	4	1.39	1662	1740	400	81	21	1	12	4	2	1	0.7	23	26	44	49	77	31	50	4	4	5	13	16
1102	6	1.79	605	1740	431	134	19	1	12	5	2	1	0.85	24	30	53	38	57	31	50	5	4	7	16	19
1103	4	1.39	958	1684	719	126	20	1	12	5	2	1	1	27	31	55	37	55	28	45	9	7	10	26	20
1064	10	2.3	361	1587	1238	126	19	1	12	5	2	1	0.78	24	35	63	41	62	39	64	7	5	6	18	15
1096	8	2.08	647	1228	108	101	24	1	16	4	2	1	0.78	29	29	55	37	59	36	61	5	7	6	18	22
1070	0	0	338	1171	128	88	25	1	9	4	2	1	1	26	32	57	36	53	33	54	8	10	10	28	21
1098	4	1.39	224	1154	92	112	23	1	15	5	2	1	0.85	28	26	49	27	44	30	52	9	6	7	22	19
1093	2	0.69	428	1073	272	103	21	1	13	4	2	1	1.04	20	19	37	30	48	30	52	15	8	11	34	21
1057	2	0.69	26	1056	0	93	24	1	12	5	3	1	0.9	38	34	61	43	66	39	64	9	6	8	23	19
1037	26	3.26	139	1002	739	112	23	2	16	6	2	1	0.7	56	30	62	29	49	30	58	7	8	5	20	9
1069	4	1.39	728	993	779	92	20	1	13	5	2	1	0.9	28	39	72	48	77	42	70	8	7	8	23	20
1097	1	0	528	606	186	101	22	1	17	2	2	1	0.7	24	14	28	23	38	24	43	11	6	5	22	15
1092	2	0.69	507	561	106	85	20	2	13	6	2	1	0.95	30	18	38	30	50	29	56	7	7	9	23	25
1080	3	1.1	155	544	89	97	21	2	14	4	2	1	0.7	20	32	66	41	66	38	72	5	4	5	14	21
1068	4	1.39	285	451	19	117	18	2	13	5	2	1	0.7	22	41	84	42	68	39	74	10	4	5	19	20
1023	4	1.39	59	332	687	133	24	1	17	5	2	1	0.85	28	26	49	48	77	39	66	4	5	7	16	19
1058	6	1.79	106	240	328	108	21	1	12	4		1	0.9	24	36	66	36	53	33	54	4	10	8	22	19
1091	2	0.69	229	234	205	121	19	2	13	5	2	1	0.95	32	31	64	30	50	30	58	11	9	9	29	14
1067	0	0	76	228	85	86	25	1	13	6	2	1	0.95	21	33	62	43	69	34	58	12	11	9	32	19
1116	20	3	220	220	292	112	23	1	15	5	2	1	1.2	26	35	65	41	66	30	52	7	12	16	35	22
1105	6	1.79	203	218	272	108	18	1	12	5	2	1	0.7	36	28	49	40	60	36	59	7	4	5	16	15
1061	10	2.3	80	188	567	133	23	1	15	5	2	1	0.78	44	38	70	42	67	40	67	9	6	6	21	17
1082	3	1.1	88	156	53	108	20	2	14	5	2	1	0.9	30	24	50	33	55	35	67	8	7	8	23	12
1031	11	2.4	27	86	169	110	18	2	12	5	2	1	0.78	35	18	36	30	46	28	47	5	4	6	15	17
1115	14	2.64	40	85	1156	96	18	2	12	5	2	1	0.78	39	35	63	53	69	42	72	10	4	6	20	22
1099	7	1.95	55	70	72	106	20	2	14	3	2	1	0.78	27	25	52	34	56	36	69	6	4	6	16	20
1027	17	2.83	34	68	119	102	18	1	12	5	2	1	0.7	29	34	61	43	66	32	52	6	4	5	15	14
1077			42	66	33	73	19	2	13	5	2	1	0.85	40	26	54	42	68	34	65	9	9	7	25	16
1085	2	0.69	19	63	7	80	25	2	12	4	3	1	0.7	33	19	38	25	41	20	33	6	7	5	18	13
1086	6	1.79	42	57	89	85	22	2	13	4	2	1	0.85	35	24	50	35	58	26	51	5	9	7	21	18
1112	8	2.08	21	34	242	115	23	1	16	5	2	1	0.7	24	26	49	34	55	19	35	6	8	5	19	18
1101	0	0	25	26	66	114	18	1	12	5	2	1	0.78	20	16	23	19	21	24	39	5	5	6	16	27
1081	3	1.1	7343	23838	1084	105	19	1	13	5	2	1	0.7	37	22	42	38	61	33	56	6	5	5	16	16
1083	5	1.61	498	11673	18	108	23	2	12	5	2	1	0.9	28	23	44	24	40	19	31	13	14	8	35	18
1056	7	1.95	0	7125	61	93	25	2	13	5	2	1	0.7	41	32	66	48	76	53	100	6	4	5	15	13
